# Supplementary material for: Network Pharmacology and Natural Products in Modern Drug Discovery: Emerging Trends, Challenges, and Future Directions
Source: Pharmaceuticals (Basel). 2026 Apr 22;19(5):653. doi: 10.3390/ph19050653 (PMC13209559; doi:10.3390/ph19050653)
Supplement: Supplementary file 1 [file pharmaceuticals-19-00653-s001.zip]

Archive with 1 entries (1 files):
- pharmaceuticals-4261823-supplementary.pdf
